# Supplementary material for: Potential Causal Association between Depression and Oral Diseases: A Mendelian Randomization Study
Source: Genes (Basel). 2023 Dec 8;14(12):2191. doi: 10.3390/genes14122191 (PMC10742945; doi:10.3390/genes14122191)
Supplement: Supplementary file 1 [file genes-14-02191-s001.zip]

Archive with 1 entries (1 files):
- genes-2731740-supplementary.pdf
